# Supplementary material for: A Research Graph dataset for connecting research data repositories using RD-Switchboard
Source: Sci Data. 2018 May 29;5:180099. doi: 10.1038/sdata.2018.99 (PMC5972674; doi:10.1038/sdata.2018.99)
Supplement: Supplementary file 1 [file sdata201899-isa1.zip]

Archive with 3 entries (3 files):
- i_Investigation.txt
- s_study_Aryani.txt
- a_assay_Aryani.txt
