# Supplementary material for: A Research Graph dataset for connecting research data repositories using RD-Switchboard
Source: Sci Data. 2018 May 29;5:180099. doi: 10.1038/sdata.2018.99 (PMC5972674; doi:10.1038/sdata.2018.99)
Supplement: Supplementary file 1 [file sdata201899-isa1.zip › i_Investigation.txt]

# Investigation File generated for Scientific Data with Investigation File Authoring Tool version 0.1.0 on 09/04/2018 - This metadata file is CC0
ONTOLOGY SOURCE REFERENCE
Term Source Name	ERO	IAO	OBI	NCIT
Term Source File	http://data.bioontology.org/ontologies/ERO	http://data.bioontology.org/ontologies/IAO	http://data.bioontology.org/ontologies/OBI	http://data.bioontology.org/ontologies/NCIT
Term Source Version	2013-08-02	2015-02-23	2014-08-18	17.06d
Term Source Description	Eagle-I Research Resource Ontology	Information Artifact Ontology	Ontology for Biomedical Investigations	National Cancer Institute Thesaurus
INVESTIGATION
Investigation Identifier
Investigation Title
Investigation Description
Investigation Submission Date
Investigation Public Release Date
INVESTIGATION PUBLICATIONS
Investigation PubMed ID
Investigation Publication DOI
Investigation Publication Author List
Investigation Publication Title
Investigation Publication Status
Investigation Publication Status Term Accession Number
Investigation Publication Status Term Source REF
INVESTIGATION CONTACTS
Investigation Person Last Name
Investigation Person Mid Initials
Investigation Person First Name
Investigation Person Address
Investigation Person Phone
Investigation Person Fax
Investigation Person Email
Investigation Person Affiliation
Investigation Person Roles
Investigation Person Roles Term Accession Number
Investigation Person Roles Term Source REF
STUDY
Study Identifier	10.1038/sdata.2018.99
Study Title	A Research Graph dataset for connecting research data repositories using RD-Switchboard
Study Submission Date	21/08/2017
Study Public Release Date	29/05/2018
Study Description	http://www.nature.com/articles/sdata201899#abstract
Study File Name	s_study_Aryani.txt
Comment[Subject Keywords]	///;///;//
Comment[Manuscript Licence]	CC BY-4.0
Comment[Experimental Metadata Licence]	CC0
Comment[Supplementary Information File Name]	
Comment[Supplementary Information File Type]	x-zip-compressed
Comment[Supplementary Information File URL]	http://www.nature.com/articles/sdata201899#supplementary-information
Comment[Data Repository]	figshare;figshare
Comment[Data Record Accession]	doi:10.4225/03/58748eba531cf;doi:10.4225/03/58ddd8315c762
Comment[Data Record URI]	https://doi.org/10.4225/03/58748eba531cf;https://doi.org/10.4225/03/58ddd8315c762
STUDY DESIGN DESCRIPTORS
Study Design Type	data integration objective	source-based data analysis objective	network analysis objective
Study Design Type Term Accession Number	ERO:0100092	ERO:0100121	ERO:0100103
Study Design Type Term Source REF	ERO	ERO	ERO
STUDY PUBLICATIONS
Study PubMed ID
Study Publication DOI
Study Publication Author List
Study Publication Title
Study Publication Status
Study Publication Status Term Accession Number
Study Publication Status Term Source REF
STUDY FACTORS
Study Factor Name	scholarly work
Study Factor Type	information content entity
Study Factor Type Term Accession Number	IAO:0000030
Study Factor Type Term Source REF	IAO
STUDY ASSAYS
Study Assay Measurement Type	bibliographic management
Study Assay Measurement Type Term Accession Number	ERO:0001723
Study Assay Measurement Type Term Source REF	ERO
Study Assay Technology Type	network graph construction
Study Assay Technology Type Term Accession Number	OBI:0200126
Study Assay Technology Type Term Source REF	OBI
Study Assay Technology Platform	""
Study Assay File Name	a_assay_Aryani.txt
STUDY PROTOCOLS
Study Protocol Name	Metadata harvesting	Inference	Metadata Harmonisation
Study Protocol Type	data collection method	Inference	data cleaning operation
Study Protocol Type Term Accession Number	ERO:0001932	NCIT:C75591	ERO:0100309
Study Protocol Type Term Source REF	ERO	NCIT	ERO
Study Protocol Description			
Study Protocol URI	""	""	""
Study Protocol Version			
Study Protocol Parameters Name	""	""	""
Study Protocol Parameters Name Term Accession Number	""	""	""
Study Protocol Parameters Name Term Source REF	""	""	""
Study Protocol Components Name	""	""	""
Study Protocol Components Type	""	""	""
Study Protocol Components Type Term Accession Number	""	""	""
Study Protocol Components Type Term Source REF	""	""	""
STUDY CONTACTS
Study Person Last Name	Aryani	Poblet	Unsworth	Wang	Evans	Devaraju	Hausstein	Klas	Zapilko	Kaplun
Study Person First Name	Amir	Marta	Kathryn	Jingbo	Ben	Anusuriya	Brigitte	Claus-Peter	Benjamin	Samuele
Study Person Mid Initials										
Study Person Email	amir.aryani@anu.edu.au	""	""	""	""	""	""	""	""	""
Study Person Phone										
Study Person Fax										
Study Person Address										
Study Person Affiliation	Australian National University, Canberra, Australia	RMIT University, Melbourne, Australia	Monash University, Melbourne, Australia	National Computational Infrastructure, Canberra, Australia	National Computational Infrastructure, Canberra, Australia	CSIRO Mineral Resources, Perth, Australia	GESIS – Leibniz Institute for the Social Sciences, Köln, Germany	GESIS – Leibniz Institute for the Social Sciences, Köln, Germany	GESIS – Leibniz Institute for the Social Sciences, Köln, Germany	CERN, Geneva, Switzerland
Study Person Roles										
Study Person Roles Term Accession Number										
Study Person Roles Term Source REF										
Comment[Study Person ORCID]	0000-0002-4259-9774						0000-0001-5430-8201			0000-0001-9855-2804
Comment[Funder]										
Comment[FundRef ID]										
Comment[Funder Term Source REF]										
Comment[Grant Identifier]										
