# Supplementary material for: A Research Graph dataset for connecting research data repositories using RD-Switchboard
Source: Sci Data. 2018 May 29;5:180099. doi: 10.1038/sdata.2018.99 (PMC5972674; doi:10.1038/sdata.2018.99)
Supplement: Supplementary file 1 [file sdata201899-isa1.zip › s_study_Aryani.txt]

Source Name	Material Type	Term Source REF	Term Accession Number	Protocol REF	Sample Name	Factor Value[scholarly work]	Comment[input data file]	Comment[Data Repository]	Comment[Data Record URI]
Australian National Data Service repositories	data set	IAO	IAO:0000100	Metadata harvesting	ANDS	publication; data set; grant	andsrda20160917.zip	figshare	https://doi.org/10.4225/03/58748eba531cf
CERN INSPIRE	data set	IAO	IAO:0000100	Metadata harvesting	CERN	publication; data set; grant	cern-inspirehep-2016-09-14.zip	figshare	https://doi.org/10.4225/03/58748eba531cf
dara	data set	IAO	IAO:0000100	Metadata harvesting	DARA	publication; data set; grant	dara-2015-12-17.zip	figshare	https://doi.org/10.4225/03/58748eba531cf
Dryad repository	data set	IAO	IAO:0000100	Metadata harvesting	Dryad	publication; data set; grant	dryad-2016-09-14.zip	figshare	https://doi.org/10.4225/03/58748eba531cf
ORCID	data set	IAO	IAO:0000100	Metadata harvesting	ORCID	publication; data set; grant	ORCID_public_data_file_2016.tar	figshare	https://doi.org/10.6084/m9.figshare.4134027.v1
Cross-Ref	data set	IAO	IAO:0000100	Metadata harvesting	Cross-Ref	publication
DataCite	data set	IAO	IAO:0000100	Metadata harvesting	DataCite	data set
