# Supplementary material for: A Research Graph dataset for connecting research data repositories using RD-Switchboard
Source: Sci Data. 2018 May 29;5:180099. doi: 10.1038/sdata.2018.99 (PMC5972674; doi:10.1038/sdata.2018.99)
Supplement: Supplementary file 1 [file sdata201899-isa1.zip › a_assay_Aryani.txt]

Sample Name	Protocol REF	Assay Name	Raw Data File	Comment[Data Repository]	Comment[Data Record Accession]	Comment[Data Record URI]	Protocol REF	Derived Data File	Comment[Data Repository]	Comment[Data Record Accession]	Comment[Data Record URI]
ANDS	Inference	ands	samples.zip	figshare	doi:10.4225/03/58748eba531cf	https://doi.org/10.4225/03/58748eba531cf	Metadata Harmonisation	ands.graphml.zip	figshare	doi:10.4225/03/58ddd8315c762	https://doi.org/10.4225/03/58ddd8315c762
CERN	Inference	cern	samples.zip	figshare	doi:10.4225/03/58748eba531cf	https://doi.org/10.4225/03/58748eba531cf	Metadata Harmonisation	cern.graphml.zip	figshare	doi:10.4225/03/58ddd8315c762	https://doi.org/10.4225/03/58ddd8315c762
DARA	Inference	dara	samples.zip	figshare	doi:10.4225/03/58748eba531cf	https://doi.org/10.4225/03/58748eba531cf	Metadata Harmonisation	dara.graphml.zip	figshare	doi:10.4225/03/58ddd8315c762	https://doi.org/10.4225/03/58ddd8315c762
Dryad	Inference	dryad	samples.zip	figshare	doi:10.4225/03/58748eba531cf	https://doi.org/10.4225/03/58748eba531cf	Metadata Harmonisation	dryad.graphml.zip	figshare	doi:10.4225/03/58ddd8315c762	https://doi.org/10.4225/03/58ddd8315c762
ANDS	Inference	arc	samples.zip	figshare	doi:10.4225/03/58748eba531cf	https://doi.org/10.4225/03/58748eba531cf	Metadata Harmonisation	arc.graphml.zip	figshare	doi:10.4225/03/58ddd8315c762	https://doi.org/10.4225/03/58ddd8315c762
ANDS	Inference	nhmrc	samples.zip	figshare	doi:10.4225/03/58748eba531cf	https://doi.org/10.4225/03/58748eba531cf	Metadata Harmonisation	nhmrc.graphml.zip	figshare	doi:10.4225/03/58ddd8315c762	https://doi.org/10.4225/03/58ddd8315c762
ORCID	Inference	orcid	samples.zip	figshare	doi:10.4225/03/58748eba531cf	https://doi.org/10.4225/03/58748eba531cf	Metadata Harmonisation	orcid.graphml.zip	figshare	doi:10.4225/03/58ddd8315c762	https://doi.org/10.4225/03/58ddd8315c762
